# Supplementary material for: Dysregulation of the miR‐16‐WWP1 signalling pathway leads to colorectal tumorigenesis
Source: Clin Transl Med. 2022 Jan 26;12(1):e709. doi: 10.1002/ctm2.709 (PMC8792398; doi:10.1002/ctm2.709)
Supplement: Supplementary file 2 — SUPPORTING INFORMATION [file CTM2-12-e709-s002.xlsx]

## Sheet: Sheet2
Number	Gender	Age	Date of surgery	Follow-up date	Survival status	Lifetime	Sample typing	Pathological typing	Pathological grade	Tumor size	Dyeing intensity	Positive rate	Staining score	Note
01	Male	62	2006.7	2014.8	Survive	97	CRC tissues	Tubular adenocarcinoma	Ⅱ	4×3.5×1.5cm	2-3	1	10
	Male						Adjacent normal samples	Colon mucosa			2	0.9	8
02	Female	75	2006.7	Not obtained			CRC tissues	Tubular adenocarcinoma	Ⅱ-Ⅲ	2.5×2.5×1cm	0	0	0
	Male						Adjacent normal samples	Colon mucosa			1	0.55	3
03	Female	81	2006.7	2014.8	Survive	97	CRC tissues	Tubular adenocarcinoma	Ⅱ	9×7×3cm	3	1	12
	Male						Adjacent normal samples	Colon mucosa			1	0.1	1
04	Female	70	2006.7	2009.2	death	31	CRC tissues	Tubular adenocarcinoma，Mucinous adenocarcinoma	Ⅱ	6×5.5×1，7×5×0.5cm	2	1	8
	Male						Adjacent normal samples	Colon mucosa			2-3	0.15	2.5
05	Female	73	2006.8	2006.11	death	3	CRC tissues	Tubular adenocarcinoma，Mucinous adenocarcinoma	Ⅱ-Ⅲ	5×3.5×3cm	3	1	12
	Male						Adjacent normal samples	Colon mucosa			2-3	1	10
06	Female	71	2006.8	2014.8	Survive	96	CRC tissues	Tubular adenocarcinoma	Ⅱ	6×4×1.5cm	3	1	12
	Male						Adjacent normal samples	Colon mucosa			1	0.2	1
07	Female	70	2006.8	2011.3	death	55	CRC tissues	Tubular adenocarcinoma	Ⅱ-Ⅲ	5.5×4.5×0.7cm	2-3	1	10
	Male						Adjacent normal samples	Colon mucosa					0
08	Female	55	2006.8	2014.8	Survive	96	CRC tissues	Tubular adenocarcinoma	Ⅱ-Ⅲ	7.5×4.5×2.5cm	2-3	1	10
	Male						Adjacent normal samples	Colon mucosa			1	0.8	4
09	Male	58	2006.8	2009.2	death	30	CRC tissues	Tubular adenocarcinoma	Ⅱ-Ⅲ	5×4×1.5cm	2	1	8
	Female						Adjacent normal samples	Colon mucosa			1	0.6	3
10	Male	72	2006.8	2007.1	death	5	CRC tissues	Mucinous adenocarcinoma	Ⅰ-Ⅲ	4×2.5×2cm	1	0.9	4
	Female						Adjacent normal samples	Colon mucosa			1	0.2	1
11	Female	62	2006.9	2014.8	Survive	95	CRC tissues	Tubular adenocarcinoma	Ⅱ-Ⅲ	7.5×5×2cm	2-3	1	10
	Male						Adjacent normal samples	Colon mucosa			1	0.4	2
12	Male	85	2006.9	2014.8	Survive	95	CRC tissues	Tubular adenocarcinoma	Ⅱ-Ⅲ	4×4×2.5cm	2-3	1	10
	Female						Adjacent normal samples	Colon mucosa					0
13	Male	75	2006.9	2011.11	death	62	CRC tissues	Tubular adenocarcinoma	Ⅱ	4.5×3×1.5cm	2-3	1	10
	Male						Adjacent normal samples	Colon mucosa			1	0.1	1
14	Female	48	2006.9	Not obtained			CRC tissues	Tubular adenocarcinoma	Ⅱ-Ⅲ	5.5×4×2cm	1	0.9	4
	Female						Adjacent normal samples	Colon mucosa			2-3	1	10
15	Female	24	2006.9	2010.12	death	51	CRC tissues	Tubular adenocarcinoma	Ⅱ-Ⅲ	3.5×3×1cm	2-3	1	10
	Male						Adjacent normal samples	Colon mucosa			2	1	8
16	Male	80	2006.9	2011.4	death	55	CRC tissues	Tubular adenocarcinoma	Ⅱ	4×3×1.5，2×1.7×1cm	2	1	8
	Male						Adjacent normal samples	Colon mucosa			1	0.65	3
17	Female	75	2006.9	2008.9	death	24	CRC tissues	Adenocarcinoma	Ⅱ	7×6×2cm	2-3	1	10
	Male						Adjacent normal samples	Colon mucosa			1	0.2	1
18	Female	59	2006.9	2014.8	Survive	95	CRC tissues	Tubular adenocarcinoma	Ⅱ-Ⅲ	4.5×3×1.5cm	2-3	1	10
	Female						Adjacent normal samples	Colon mucosa			1	0.9	4
19	Female	83	2006.9	2008.11	death	26	CRC tissues	Adenocarcinoma	Ⅱ	7.5×5×2cm	1-2	1	6
	Male						Adjacent normal samples	Colon mucosa			1-2	0.3	3
20	Male	73	2006.9	2007.2	death	5	CRC tissues	Adenocarcinoma，Mucinous adenocarcinoma	Ⅲ	6×5×3cm	1	1	4
	Female						Adjacent normal samples	Colon mucosa			1	0.1	1
21	Female	52	2006.9	2008.1	death	25	CRC tissues	Tubular adenocarcinoma	Ⅱ	5×4×2.5cm	2-3	1	10
	Female						Adjacent normal samples	Colon mucosa			2	1	8
22	Male	80	2006.9	2014.8	Survive	95	CRC tissues	Tubular adenocarcinoma	Ⅱ-Ⅲ	5×4.5×1cm	2-3	1	10
	Female						Adjacent normal samples	Colon mucosa			1-2	1	6
23	Male	80	2007.1	Not obtained			CRC tissues	Tubular adenocarcinoma	Ⅲ	9×8×7cm	2-3	1	10
	Male						Adjacent normal samples	Colon mucosa			2-3	1	10
24	Male	62	2007.1	2008.1	death	12	CRC tissues	Adenocarcinoma	Ⅲ	10×10×9cm	1	1	4
	Female						Adjacent normal samples	Colon mucosa			1	0.1	1
25	Male	62	2007.1	2011.3	death	50	CRC tissues	Adenocarcinoma	Ⅱ	1-4×3×3cm	2-3	1	10
	Male						Adjacent normal samples	Colon mucosa			1	0.1	1
26	Male	18	2007.1	2008.5	death	16	CRC tissues	Tubular adenocarcinoma	Ⅱ-Ⅲ	5.5×4.5×3.5cm	1-2	1	6
	Male						Adjacent normal samples	Colon mucosa			1	0.2	1
27	Female	18	2007.1	2014.8	Survive	91	CRC tissues	Tubular adenocarcinoma	Ⅱ-Ⅲ	3.5×2×2cm	2	1	8
	Female						Adjacent normal samples	Colon mucosa			0		0
28	Male	71	2007.1	2008.7	death	18	CRC tissues	Tubular adenocarcinoma	Ⅱ-Ⅲ	7×7×4cm	2	1	8
	Male						Adjacent normal samples	Colon mucosa			0		0
29	Female	70	2007.1	2014.8	Survive	91	CRC tissues	Adenocarcinoma	Ⅱ	7×7×4cm	2	1	8
	Female						Adjacent normal samples	Colon mucosa			1	0.4	2
30	Male	78	2007.1	2012.8	Survive	90	CRC tissues	Tubular adenocarcinoma	Ⅱ	2-1.2×1.5×1.5cm	2	1	8
	Female						Adjacent normal samples	Colon mucosa			1	0.05	1
31	Female	63	2007.2	Not obtained			CRC tissues	Adenocarcinoma	Ⅱ	9×8×8cm	1	1	4
	Female						Adjacent normal samples	Colon mucosa			2	0.9	8
32	Male	74	2007.2	2008.1	death	20	CRC tissues	Adenocarcinoma	Ⅱ	15×13×11cm	2	1	8
	Male						Adjacent normal samples	Colon mucosa			2	0.45	4
33	Male	79	2007.2	2008.6	death	16	CRC tissues	Adenocarcinoma	Ⅱ	6×6×5cm	2-3	1	10
	Female						Adjacent normal samples	Colon mucosa			2	1	8
34	Female	89	2007.2	2012.12	death	70	CRC tissues	Adenocarcinoma	Ⅱ-Ⅲ	15×13×11cm	2-3	1	10
	Female						Adjacent normal samples	Colon mucosa			2	0.1	2
35	Female	62	2007.2	Not obtained			CRC tissues	Adenocarcinoma	Ⅱ	4×3×2.5cm，2.5×2×1.5cm	2	1	8
	Male						Adjacent normal samples	Colon mucosa			2	0.9	8
36	Male	62	2007.2	2014.8	Survive	90	CRC tissues	Tubular adenocarcinoma	Ⅱ	15×10×10cm，2×2×1.5cm	2-3	1	10
	Female						Adjacent normal samples	Colon mucosa			2	1	8
37	Male	80	2007.2	2011.6	death	52	CRC tissues	Adenocarcinoma	Ⅱ	4×4×1.5cm	2-3	1	10
	Female						Adjacent normal samples	Colon mucosa			1	0.2	1
38	Male	90	2007.2	2010.2	death	36	CRC tissues	Tubular adenocarcinoma	Ⅱ-Ⅲ	5×4×1cm	1	1	4
	Male						Adjacent normal samples	Colon mucosa			1	0.1	1
39	Male	48	2007.2	Not obtained			CRC tissues	Adenocarcinoma	Ⅲ	8×7×3cm	2	1	8
	Female						Adjacent normal samples	Colon mucosa			2-3	1	10
40	Male	68	2007.3	2012.8	Survive	88	CRC tissues	Adenocarcinoma	Ⅲ	3.5×3×2cm	2-3	1	10
	Male						Adjacent normal samples	Colon mucosa			1	0.35	2
41	Male	67	2007.3	2008.1	death	10	CRC tissues	Adenocarcinoma	Ⅱ	15×10×10cm，2×2×1.5cm	2-3	1	10
	Female						Adjacent normal samples	Colon mucosa			2	0.6	6
42	Female	84	2007.3	2008.5	death	14	CRC tissues	Mucinous adenocarcinoma	Ⅱ-Ⅲ	6×5×5cm	2	1	8
	Female						Adjacent normal samples	Colon mucosa			1	0.25	1
43	Male	73	2007.3	2012.8	Survive	90	CRC tissues	Tubular adenocarcinoma	Ⅱ-Ⅲ	4.5×3.5×1.5cm	2	1	8
	Female						Adjacent normal samples	Colon mucosa			1	0.1	1
44	Female	78	2007.3	2011.4	death	49	CRC tissues	Adenocarcinoma	Ⅱ	3.5×3×1cm	2-3	1	10
	Female						Adjacent normal samples	Colon mucosa			2	0.2	2
45	Male	65	2007.3	2012.8	Survive	90	CRC tissues	Tubular adenocarcinoma	Ⅱ	4.5×4×1cm	2	1	8
	Male						Adjacent normal samples	Colon mucosa			1	0.2	1
46	Male	65	2007.3	2014.8	Survive	89	CRC tissues	Adenocarcinoma	Ⅱ	5.5×3×0.8cm	2	1	8
	Male						Adjacent normal samples	Colon mucosa			1	0.05	1
47	Female	80	2007.3	2012.5	death	62	CRC tissues	Tubular adenocarcinoma，Mucinous adenocarcinoma	Ⅱ	8×5×5cm	1	1	4
	Male						Adjacent normal samples	Colon mucosa			1	0.15	1
48	Female	79	2007.3	2014.8	Survive	89	CRC tissues	Tubular adenocarcinoma，Mucinous adenocarcinoma	Ⅱ	3×3×2cm	1-2	1	6
	Male						Adjacent normal samples	Colon mucosa			1	0.5	2
49	Female	67	2007.3	2010.11	death	44	CRC tissues	Tubular adenocarcinoma	Ⅱ-Ⅲ	3.5×3×2cm	2-3	1	10
	Male						Adjacent normal samples	Colon mucosa			1	0.2	1
50	Female	67	2007.3	2012.8	Survive	90	CRC tissues	Tubular adenocarcinoma	Ⅱ	15×13×11cm	1	1	4
	Male						Adjacent normal samples	Colon mucosa			1	0.1	1
51	Female	72	2007.3	2010.4	death	37	CRC tissues	Adenocarcinoma	Ⅱ	10×10×8.2cm	2	1	8
	Male						Adjacent normal samples	Colon mucosa			1	0.05	1
52	Female	62	2007.3	2014.8	Survive	89	CRC tissues	Tubular adenocarcinoma	Ⅱ	6×6×3cm	2-3	1	10
	Male						Adjacent normal samples	Colon mucosa			2	0.6	6
53	Female	82	2007.3	Not obtained			CRC tissues	Papillary adenocarcinoma	Ⅰ	9×5.5×3cm	1	1	4
	Male						Adjacent normal samples	Colon mucosa			1-2	1	6
54	Male	57	2007.4	2014.8	Survive	88	CRC tissues	Tubular adenocarcinoma	Ⅱ-Ⅲ	4.5×3×1cm	3	1	12
	Female						Adjacent normal samples	Colon mucosa			1	0.1	1
55	Male	73	2007.4	2008.9	death	17	CRC tissues	Adenocarcinoma，Mucinous adenocarcinoma	Ⅰ	5.5×4.5×2.5cm	1	0.3	2
	Female						Adjacent normal samples	Colon mucosa			1	0.2	1
56	Female	78	2007.4	Not obtained			CRC tissues	Adenocarcinoma	Ⅰ-Ⅱ	2.7×2.5×2cm	1	0.9	4
	Male						Adjacent normal samples	Colon mucosa			1-2	1	6
57	Male	77	2007.4	2014.8	Survive	88	CRC tissues	Adenocarcinoma	Ⅱ	——	2	1	8
	Female						Adjacent normal samples	Colon mucosa			1	0.1	1
58	Male	84	2007.4	2014.8	Survive	88	CRC tissues	Adenocarcinoma	Ⅱ	2×2×1.5cm	3	1	12
	Male						Adjacent normal samples	Colon mucosa			1	0.1	1
59	Female	80	2007.4	2014.8	Survive	88	CRC tissues	Adenocarcinoma	Ⅲ	10×6×1cm	2	1	8
	Female						Adjacent normal samples	Colon mucosa			1	1	4
60	Female	65	2007.4	2014.8	Survive	88	CRC tissues	Adenocarcinoma	Ⅱ	5.5×4×1cm	2	1	8
	Male						Adjacent normal samples	Colon mucosa			1	0.8	4
61	Male	76	2007.4	2010.2	death	34	CRC tissues	Adenocarcinoma	Ⅱ	8×4.5×2cm	2-3	1	10
	Male						Adjacent normal samples	Colon mucosa			1	0.05	1
62	Female	60	2007.4	2012.8	Survive	90	CRC tissues	Adenocarcinoma	Ⅱ	4×2×1.3cm	2	1	8
	Male						Adjacent normal samples	Colon mucosa			1	0.1	1
63	Female	74	2007.4	2014.2	death	82	CRC tissues	Adenocarcinoma	Ⅱ	5×4×1.5cm	2-3	1	10
	Female						Adjacent normal samples	Colon mucosa			1	0.6	3
64	Female	67	2007.4	2012.8	Survive	88	CRC tissues	Tubular adenocarcinoma	Ⅱ-Ⅲ	12×11×5cm	3	1	12
	Male						Adjacent normal samples	Colon mucosa			1	0.2	1
65	Male	74	2007.4	2011.12	death	56	CRC tissues	Adenocarcinoma	Ⅰ-Ⅱ	4×3×1.5cm，2.8×2×2cm	2-3	1	10
	Female						Adjacent normal samples	Colon mucosa			1	0.55	3
66	Female	71	2007.4	2008.7	death	15	CRC tissues	Mucinous adenocarcinoma	Ⅱ-Ⅲ	5×4×1.3cm，5×3.5×1cm	3	1	12
	Female						Adjacent normal samples	Colon mucosa			1	0.1	1
67	Male	54	2007.4	2014.8	Survive	88	CRC tissues	Tubular adenocarcinoma	Ⅱ-Ⅲ	4×3.5×1cm	1	1	4
	Female						Adjacent normal samples	Colon mucosa			1	0.1	1
68	Male	67	2007.4	2009.4	death	24	CRC tissues	Adenocarcinoma	Ⅱ-Ⅲ	4×3×1.5cm	2-3	1	10
	Male						Adjacent normal samples	Colon mucosa			1	0.9	4
69	Male	63	2007.4	Not obtained			CRC tissues	Adenocarcinoma	Ⅱ	3.5×3×1.5cm	0	0	0
	Female						Adjacent normal samples	Colon mucosa			1	0.25	1
70	Male	58	2007.4	2014.8	Survive	88	CRC tissues	Adenocarcinoma	Ⅰ-Ⅱ	5×5×1.5cm	2-3	1	10
	Male						Adjacent normal samples	Colon mucosa			1	0.35	2
71	Male	62	2007.4	2013.12	death	80	CRC tissues	Adenocarcinoma	Ⅱ	2.3×2×0.5cm	1-2	1	6
	Male						Adjacent normal samples	Colon mucosa			1	0.6	3
72	Female	54	2007.5	2014.8	Survive	87	CRC tissues	Tubular adenocarcinoma	Ⅱ	4×4×1cm	3	1	12
	Female						Adjacent normal samples	Colon mucosa			1	0.15	1
73	Male	76	2007.5	2008.4	death	11	CRC tissues	Tubular adenocarcinoma	Ⅱ	3.5×3×1cm，7×6×3cm	2	1	8
	Male						Adjacent normal samples	Colon mucosa			1-2	0.15	1.5
74	Female	73	2007.5	2007.11	death	6	CRC tissues	Adenocarcinoma	Ⅱ	5×4×1.3cm	3	1	12
	Female						Adjacent normal samples	Colon mucosa			1	0.3	2
75	Male	64	2007.5	2009.9	death	28	CRC tissues	Adenocarcinoma	Ⅱ-Ⅲ	5.5×4×2.5cm	2-3	1	10
	Female						Adjacent normal samples	Colon mucosa			2	0.75	6
76	Female	55	2007.5	2014.8	Survive	87	CRC tissues	Adenocarcinoma	Ⅰ-Ⅱ	6×5×1.5cm	2	1	8
	Female						Adjacent normal samples	Colon mucosa			1	0.1	1
77	Male	47	2007.5	2014.8	Survive	87	CRC tissues	Adenocarcinoma	Ⅰ	3×2×1.5cm	3	1	12
	Male						Adjacent normal samples	Colon mucosa			1	0.25	1
78	Male	63	2007.5	2014.8	Survive	87	CRC tissues	Adenocarcinoma	Ⅱ	4.5×4×1cm	2	1	8
	Female						Adjacent normal samples	Colon mucosa			1	0.3	2
79	Female	87	2007.5	2012.1	death	65	CRC tissues	Adenocarcinoma	Ⅰ	4.5×4×2cm	2-3	1	10
	Female						Adjacent normal samples	Colon mucosa			1	0.25	1
80	Female	66	2007.5	2010.6	death	37	CRC tissues	Adenocarcinoma，Mucinous adenocarcinoma	Ⅱ	2.5×2×1cm	2-3	1	10
	Male						Adjacent normal samples	Colon mucosa			1	0.6	3
81	Male	63	2007.5	2008.8	death	15	CRC tissues	Adenocarcinoma	Ⅱ	7.5×5.5×2cm	2	1	8
	Female						Adjacent normal samples	Colon mucosa			1	0.2	1
82	Male	58	2007.5	2014.8	Survive	87	CRC tissues	Adenocarcinoma，Mucinous adenocarcinoma	Ⅱ	3.5×2×1.5cm	2	1	8
	Female						Adjacent normal samples	Colon mucosa			1	0.2	1
83	Male	75	2007.5	2014.8	Survive	87	CRC tissues	Adenocarcinoma	Ⅱ	7×4×1cm	2	1	8
	Male						Adjacent normal samples	Colon mucosa			2	0.25	2
84	Male	70	2007.5	Not obtained			CRC tissues	Adenocarcinoma	Ⅱ	2.2×2×1cm	1-2	1	6
	Female						Adjacent normal samples	Colon mucosa			2	1	8
85	Male	84	2007.5	2010.3	death	34	CRC tissues	Adenocarcinoma	Ⅱ	9×8×3cm	3	1	12
	Male						Adjacent normal samples	Colon mucosa			1	0.55	3
86	Male	64	2007.5	2014.8	Survive	87	CRC tissues	Adenocarcinoma	Ⅰ	5×5×1.5cm	2	1	8
	Female						Adjacent normal samples	Colon mucosa			1	0.3	2
87	Female	58	2007.5	2014.8	Survive	87	CRC tissues	Adenocarcinoma	Ⅱ-Ⅲ	3.5×3×1cm	3	1	12
	Female						Adjacent normal samples	Colon mucosa			1	1	4
88	Male	74	2007.5	2014.8	Survive	87	CRC tissues	Adenocarcinoma，Mucinous adenocarcinoma	Ⅱ	6.5×6×4.5cm	1	0.9	4
	Female						Adjacent normal samples	Colon mucosa			1	0.35	2
89	Female	66	2007.5	2014.8	Survive	87	CRC tissues	Adenocarcinoma	Ⅱ-Ⅲ	——	3	1	12
	Female						Adjacent normal samples	Colon mucosa			1	0.2	1
90	Male	62	2007.5	2008.7	death	14	CRC tissues	Adenocarcinoma	Ⅱ-Ⅲ	6×5×1.3cm	3	1	12
	Male						Adjacent normal samples	Colon mucosa					0
